# Supplementary material for: TM9SF4 is an F-actin disassembly factor that promotes tumor progression and metastasis
Source: Nat Commun. 2022 Sep 29;13:5728. doi: 10.1038/s41467-022-33276-y (PMC9522921; doi:10.1038/s41467-022-33276-y)
Supplement: Supplementary file 5 — Source Data [file 41467_2022_33276_MOESM5_ESM.xlsx]

## Sheet: Fig. 1a
Fig. 1a
	A2780	MCF-7	T47D	NIH3T3	MCF-10A
	1	0.87	0.76	0.16	0.19
	0.98	0.97	0.81	0.21	0.23
	1.02	0.73	0.68	0.11	0.11

## Sheet: Fig. 1b
Fig. 1b	A2780				NIH3T3
	shNT	shTM9SF4 #1	shTM9SF4 #2		shNT	shTM9SF4#3	shTM9SF4#4
	1.05411	0.09059	0.078715		0.957496	0.2542	0.092
	0.870933	0.041792	0.158233		1.02	0.1245	0.1043
	1.07496	0.067393	0.131848		1.02312	0.0542	0.1847

## Sheet: Fig. 1d
Fig. 1d		shNT											shTM9SF4 #1											shTM9SF4 #2
	A2780	1.01205	1.04483	0.966637	0.784948	1.20145	0.781992	1.08781	0.923625	0.873362	1.09488	1.22843	2.6438	3.7023	6	3.47998	3.24229	2.73899	4.17093	2.20338	1.81714	2.19477	4	2.89	5.85	4.11	2.23	2.13	1.78	3.66	1.76	6.15	2.65	2.34
	MCF-7	1.02176	1.17956	1.0604	1.02837	0.719167	1.35135	0.807519	0.753654	1.19234	0.763099	1.12279	1.49542	2.80056	2.15526	1.39399	3.49778	2.52498	2.96251	2.60778	4.75	5.1	2	1.12	2.45	1.78	2.23	1.56	3.67	1.29	2.62	3.69	4.43	1.43
	T47D	1.13499	1.22958	0.851247	0.851247	1.16337	0.822872	1.05933	0.926913	1.06879	0.813413	1.07825	2.28571	1.61905	2.95238	5.33333	1.98676	1.52381	1.82857	2.57143	3.42857	1.23809	1.52381	1.32	1.08	1.98	2.42	2.98	3.12	1.7	1.22	0.98	2.1	1.45
	MCF-10A	0.958306	1.25771	1.49707	0.625214	1.11	0.519144	0.728742	1.0321	1.39658	0.979663	0.895457	0.731294	1.41751	0.860147	1.57012	0.859938	1.16483	1.17584	1.10165	0.676047	0.683864	1.32982	0.99	1.33	1.12	0.79	1.33	0.97	1.05	0.67	1.87	0.93	1.17
	NIH3T3	1.32758	1.00959	1.54734	1.09318	0.976001	0.660038	0.746204	1.18666	1.22039	0.580234	0.652781	1.48523	1.4923	1.21374	1.60775	0.94179	1.16075	0.977572	0.670739	0.99442	1.22012	1.16647	0.99	1.12	1.1	0.86	0.69	0.83	1.15	1.27	0.82	1.11	1.64

## Sheet: Fig. 1e
	shNT				shTM9SF4 #1				shTM9SF4 #2
A2780	15.2	8.7	20.9	12.6	78.3	89.2	80.7	73.2	76.2	54.5	72.1	49.9
MCF-7	11.4	5.2	3.7	7.5	52.8	42.9	69.3	65.7	38.2	49.1	42.4	52.7
T47D	5.9	10.7	2.3	5.9	39.8	79.2	67.6	72.3	60.1	47.3	42.9	51.1
MCF-10A	100	98	100	95	100	92	100	100	100	98.3	100	99.8
NIH3T3	100	100	100	100	100	100	100	100	100	100	100	100

## Sheet: Fig. 1g
Fig. 1g
	shNT							shTM9SF4 #1							shTM9SF4 #2
Apolar	100	90	82	95	75	95	91	40	35	25	33	20	22	25	50	60	55	62	48	45	52
Unipolar	0	10	10	3	10	5	2	20	30	40	29	30	10	17	20	10	28	25	18	23	36
Bipolar	0	0	8	2	8	0	5	30	27	20	22	40	60	55	25	27	17	10	28	28	9
Multipolar	0	0	0	0	7	0	2	10	8	15	16	10	8	3	5	3	0	3	6	4	3

## Sheet: Fig. 1h
Fig. 1h
	shNT	shNT+Jpk	shTM9SF4 #1	shTM9SF4 #2
	1.16	8.12	3.27	2.63
	0.82	7.15	2.65	1.91
	1.03	6.92	2.71	2.12

## Sheet: Fig. 2b
Fig. 2b

## Sheet: Fig. 2e
Fig. 2e

## Sheet: Fig. 2f
Fig. 2f

## Sheet: Fig.2g
Fig.2g

[truncated: 35 more sheets: Fig. 3b, Fig. 3e, Fig. 3f, Fig.3g, Fig. 3h, Fig. 3i, Fig. 3j, Fig. 4c, Fig. 4d, Fig. 4f, Fig. 4h, Fig. 5b, Fig. 5d, Fig. 5f, Fig. 5h, Fig. 6b, Fig. 6d, Fig. 6f, Fig. S1, Fig. S2 …]
